# Supplementary material for: Cucumber Green Mottle Mosaic Virus Decreases Chlorophyll a Content in Cucurbit Crops by Upregulating the Key Gene in Chlorophyll Catabolic Pathway, Chlorophyllase 1
Source: Plants (Basel). 2025 Oct 6;14(19):3086. doi: 10.3390/plants14193086 (PMC12526093; doi:10.3390/plants14193086)
Supplement: Supplementary file 1 [file plants-14-03086-s001.zip]

Archive with 2 entries (2 files):
- Li et al-Supplementanry table.pdf
- Supplementary File S1.pdf
